# Supplementary material for: Flexible pyroelectric energy harvesters from nanocomposites of liquid crystal elastomers/lead zirconate titanate nanoparticles
Source: Sci Adv. 2025 Feb 12;11(7):eadt6136. doi: 10.1126/sciadv.adt6136 (PMC11817937; doi:10.1126/sciadv.adt6136)
Supplement: Supplementary file 2 — Movie S1 [file sciadv.adt6136_movie_s1.zip]

Archive with 1 entries (1 files):
- adt6136_movie_s1.mp4
